# Supplementary material for: Multilayer regulation underlies the functional precision and evolutionary potential of the olfactory system
Source: Nat Commun. 2025 Oct 28;16:9514. doi: 10.1038/s41467-025-64514-8 (PMC12569201; doi:10.1038/s41467-025-64514-8)
Supplement: Supplementary file 3 — Supplementary Data 1 [file 41467_2025_64514_MOESM3_ESM.xlsx]

## Sheet: SuppData1
cluster	gene	pct.1	pct.2	avg_log2FC	p_val	p_val_adj
Naa	side-IV	0.44	0.128	0.821129639936104	0	0
Naa	Wnt4	0.523	0.243	1.2281239126026096	6.411513058464131e-274	7.566867711599368e-270
Naa	H15	0.479	0.196	0.5985380837291341	1.0026216444546255e-239	1.1832940647853491e-235
Naa	olf413	0.649	0.416	1.1237484931276804	9.502973041034494e-225	1.121540878302891e-220
Naa	CG14431	0.402	0.204	0.7220964877656746	1.137435392429509e-144	1.3424012501453065e-140
Naa	Eip93F	0.99	0.92	0.3917629074058051	3.8699416522514306e-143	4.567305137987138e-139
Naa	kek1	0.621	0.444	0.9275936343945375	1.5145630916542766e-141	1.7874873607703773e-137
Naa	pyd	0.834	0.693	0.6045949431767572	3.807471822064229e-135	4.493578244400203e-131
Naa	Con	0.762	0.608	0.6121058799505077	2.0874766688746175e-120	2.4636399646058235e-116
Naa	Toll-7	0.569	0.366	0.46850359197452573	6.504563849072743e-120	7.676686254675652e-116
Naa	B4	0.751	0.674	0.765198316114984	1.2510323360053015e-119	1.4764683629534568e-115
Naa	CG44422	0.804	0.653	0.5581349466751435	7.848732133269028e-117	9.263073663684106e-113
Naa	CG34353	0.433	0.246	0.509435529419442	1.0611853817116856e-110	1.2524109874961314e-106
Naa	bab1	0.452	0.269	0.4167915765876794	6.742476371335786e-103	7.957470613450495e-99
Naa	CG5151	0.96	0.918	0.4698664805723656	4.140043576760804e-100	4.8860794292931005e-96
Naa	Fas3	0.628	0.492	0.6874284012181651	4.650003815511966e-93	5.487934503067222e-89
Naa	CG45263	0.556	0.37	0.42284258726483004	2.2038062943250398e-86	2.600932188562412e-82
Naa	dnc	0.958	0.943	0.4451364044703947	6.540614725659995e-83	7.719233499223926e-79
Naa	bab2	0.667	0.526	0.3861324647960932	5.825213682732171e-81	6.874917188360508e-77
Naa	sli	0.783	0.694	0.3811664478813608	7.827207519296868e-81	9.237670314274163e-77
Naa	dpr20	0.478	0.323	0.4006915756384223	1.3648561157921494e-75	1.6108031878578948e-71
Naa	kug	0.714	0.617	0.42227139070208874	2.6841158021752127e-71	3.167793469727186e-67
Naa	CG42674	0.747	0.648	0.42539084161399865	1.233735943129221e-70	1.4560551600811067e-66
Naa	X11Lbeta	0.861	0.806	0.32904234550917577	5.667216296123453e-69	6.6884486726849e-65
Naa	CG46301	0.536	0.405	0.3840250962713738	1.0165215386495986e-58	1.1996987199142563e-54
Naa	CG11319	0.473	0.348	0.47781362575148034	2.372684212171983e-57	2.8002419072053745e-53
Naa	CG15270	0.502	0.377	0.3364803554328837	1.3449966830180784e-56	1.5873650852979362e-52
Naa	dpr8	0.711	0.608	0.35195994427607546	6.23401326596888e-54	7.357382456496473e-50
Naa	plum	0.711	0.626	0.41399994857572264	7.47231174228215e-49	8.818822318241394e-45
Naa	Stacl	0.768	0.716	0.6751238635677468	2.7200853638198898e-48	3.210244746380234e-44
Naa	Ccn	0.415	0.294	0.28874034145927485	2.1710214175691086e-47	2.562239477015062e-43
Naa	scyl	0.82	0.742	0.2789122183746273	2.658575396540859e-45	3.1376506829975216e-41
Naa	CG31221	0.691	0.585	0.3334277480905372	3.030614752659755e-45	3.5767315310890427e-41
Naa	CG13578	0.646	0.576	0.4566916298702879	9.774065731655575e-41	1.153535237649991e-36
Naa	glec	0.595	0.491	0.272009797773761	2.8705063081182446e-40	3.3877715448411525e-36
Naa	meru	0.657	0.557	0.25212167303973265	2.774866908601951e-39	3.2748979255320224e-35
Naa	DIP-eta	0.771	0.707	0.2980580569804221	6.921755475647986e-38	8.169055812359754e-34
Naa	Cirl	0.967	0.946	0.2553774987094748	1.7863404424384501e-37	2.1082389901658588e-33
Naa	CG17716	0.694	0.646	0.3710126975753465	4.2829591873282495e-37	5.0547484328848e-33
Naa	RhoGAP19D	0.785	0.755	0.26317971579616906	6.50070267313189e-33	7.672129294830256e-29
Naa	Dll	0.734	0.684	0.2517953761942706	7.204844977592633e-32	8.503158042554827e-28
Naa	DIP-alpha	0.912	0.869	0.3049447788566382	3.0251453564169124e-31	3.57027654964324e-27
Naa	kek3	0.833	0.819	0.2726465542200711	1.4176867419373895e-26	1.6731538928345072e-22
Naa	Mp	0.425	0.362	0.36596602248888965	1.5514107523016922e-16	1.8309749698664572e-12
Naa	Nlg3	0.663	0.63	0.44809806046817346	5.951873860392016e-16	7.0244015300346565e-12
Nab	hth	0.551	0.266	1.3838637079275493	0	0
Nab	SKIP	0.535	0.27	1.0209564105634485	0	0
Nab	Pde6	0.939	0.854	0.5090613127311743	6.523033963295448e-257	7.698484683481288e-253
Nab	side-VI	0.757	0.523	0.5153833649759285	2.932383160698469e-253	3.460798606256333e-249
Nab	snu	0.433	0.202	0.3444657067707698	7.372517178813495e-237	8.701044774435688e-233
Nab	Fer1	0.646	0.389	0.3808340923802549	2.053325306649336e-233	2.4233345269075464e-229
Nab	nolo	0.426	0.214	0.4687182313046314	5.218127837287341e-203	6.15843447356652e-199
Nab	bi	0.764	0.626	0.6664968203575983	1.776227568517842e-200	2.0963037763647573e-196
Nab	Frq1	0.836	0.699	0.5509066808678442	1.8694323458957682e-189	2.2063040546261856e-185
Nab	caps	0.717	0.517	0.4583847921373292	7.637684907997202e-186	9.013995728418297e-182
Nab	Dop1R1	0.497	0.299	0.354056770356597	2.0937846367118565e-166	2.471084628247333e-162
Nab	Ggamma30A	0.662	0.509	0.5960046804439523	6.927187710870338e-166	8.175466936369173e-162
Nab	Bx	0.655	0.467	0.420337393914872	8.299622221356504e-163	9.795214145644946e-159
Nab	smog	0.728	0.574	0.34350789836647766	2.975722040453158e-137	3.511947152142817e-133
Nab	shep	0.991	0.966	0.34597199224665554	9.44977874141312e-124	1.1152628870615764e-119
Nab	side-II	0.588	0.433	0.40783562998131617	3.921228209445568e-117	4.6278335327876594e-113
Nab	tutl	0.988	0.95	0.26313162570398685	2.9617373383916005e-113	3.495442406769767e-109
Nab	klg	0.8	0.693	0.27173016539852357	1.8252443252714363e-90	2.1541533526853492e-86
Nab	CG32521	0.816	0.704	0.2698328208942349	2.2161354683323495e-86	2.615483079725839e-82
Nab	CG11768	0.678	0.549	0.28798994583113413	6.708068960524941e-86	7.916862987211536e-82
Nab	Su(H)	0.4	0.273	0.2772104073913324	3.947985439138332e-79	4.659412415271059e-75
Nab	CG34417	0.76	0.622	0.28211093929158704	2.361934042963174e-73	2.787554557505138e-69
Nab	Dgk	0.539	0.421	0.25216696467313504	7.612633510344582e-64	8.984430068908675e-60
Nab	Toll-6	0.507	0.406	0.4171656155117449	3.3258864182438225e-55	3.925211150811359e-51
Nab	Pde9	0.771	0.684	0.2545546177713436	5.0651037928715144e-48	5.977835496346962e-44
Nab	pHCl-1	0.873	0.846	0.2881895632994098	1.216915801863137e-38	1.4362040293588741e-34
Nab	Pde1c	0.67	0.612	0.2849233291677886	1.1073304920701027e-35	1.3068714467411352e-31
Nba	bru3	0.899	0.678	0.8090694354554833	0	0
Nba	trv	0.758	0.615	0.8223723441355362	2.4791415000568766e-162	2.925882798367126e-158
Nba	kirre	0.986	0.909	0.30482851207240236	8.881055886630138e-116	1.0481422157400889e-111
Nba	beat-IIIb	0.516	0.345	0.3128786254087915	3.119057798565389e-112	3.681112013866872e-108
Nba	ss	0.518	0.392	0.3939925463971602	4.697768721520543e-75	5.544306645138545e-71
Nba	Ten-a	0.997	0.994	0.2859302903959833	3.875417785215381e-71	4.573768070111193e-67
Nba	mamo	0.619	0.487	0.8201551147581578	1.0450998429432037e-54	1.233426834641569e-50
Nba	nrm	0.821	0.777	0.32612818450451164	6.291619774189041e-53	7.425369657497906e-49
Nba	sbb	0.931	0.912	0.26349211977436937	4.748964554308498e-47	5.60472796699489e-43
Nba	heph	0.714	0.679	0.5274281909456029	7.257267175664208e-35	8.565026720718899e-31
Nba	mgl	0.583	0.512	0.30872249846825306	4.987235006079188e-34	5.8859347541746574e-30
Nba	CG42340	0.504	0.434	0.2624420116267133	3.235544410363289e-33	3.818589513110754e-29
Nba	cnc	0.448	0.407	0.5167861336909978	3.7645163639943196e-26	4.442882212786096e-22
Nba	Fas2	0.606	0.584	0.5649748868531554	3.545893047777691e-16	4.184862974987231e-12
Nba	dpr9	0.622	0.59	0.26304956982643946	5.6276717489626954e-14	6.641778198125773e-10
Nbb	AstC-R2	0.449	0.034	1.5507963408664391	0	0
Nbb	beat-IIb	0.513	0.082	1.1925696625255229	0	0
Nbb	sens-2	0.515	0.039	1.0882995882780588	0	0
Nbb	esn	0.513	0.089	0.9749405531932911	0	0
Nbb	Octalpha2R	0.505	0.086	0.9177506535294966	0	0
Nbb	Dop1R2	0.522	0.08	0.8550969605281917	0	0
Nbb	fkh	0.487	0.054	0.8275221860041003	0	0
Nbb	CG17839	0.885	0.44	1.4304027244471658	3.226896831568892e-253	3.8083836406176064e-249
Nbb	shakB	0.98	0.823	1.5682723179793898	8.14061797328262e-246	9.6075573320681485e-242
Nbb	CG43689	0.659	0.185	1.2389596496039652	1.6720562906815712e-242	1.9733608342623903e-238
Nbb	CG42524	0.898	0.506	1.2440944417837285	1.1329612668586282e-205	1.337120887146553e-201
Nbb	CG31760	0.411	0.093	0.9877006385148834	8.270790317573013e-196	9.76118673279967e-192
Nbb	CG15765	0.443	0.109	0.7607541673056202	9.52827495551695e-187	1.1245270102501105e-182
Nbb	CG42594	0.756	0.364	1.2755482561860707	8.453885171731638e-186	9.97727527967768e-182
Nbb	CG34353	0.656	0.26	0.9765189943145186	2.7907849565163836e-162	3.293684405680636e-158
Nbb	beat-IIIc	0.551	0.186	1.1015221583576706	5.654569905668549e-162	6.673523402670021e-158
Nbb	olf413	0.813	0.438	0.9492313666757339	3.1945822700867015e-141	3.770245995156325e-137
Nbb	Glut1	0.996	0.966	0.6960255773288728	3.1593597426601673e-140	3.7286763682875296e-136
Nbb	CG42339	0.52	0.183	0.7215401993923356	2.92994746280826e-138	3.4579239956063086e-134
Nbb	CG34384	0.789	0.402	0.7296748427543625	1.2643925556435421e-132	1.4922360941705084e-128
Nbb	CG33143	0.971	0.78	0.9248564481542512	1.4329698840405214e-130	1.6911910571446235e-126
Nbb	dpr6	0.426	0.131	0.5586329922440599	4.938882778117823e-124	5.8288694547346545e-120
Nbb	btsz	0.539	0.204	0.673863615866261	7.563772048190332e-123	8.92676377127423e-119
Nbb	SK	0.977	0.895	1.0148425780284964	4.518612648026038e-115	5.33286664720033e-111
Nbb	CG5953	0.567	0.252	0.7305898500545341	6.747251384006206e-106	7.963106083404124e-102
Nbb	side-V	0.413	0.141	0.5578945612963302	5.962566942452824e-104	7.037021505482823e-100
Nbb	Ca-alpha1T	0.458	0.169	0.7035637578867685	6.64430120536804e-102	7.841604282575361e-98
Nbb	dally	0.634	0.291	0.6176440631682503	6.401861574844966e-100	7.555477030632029e-96
Nbb	Gycbeta100B	0.481	0.194	0.7206383247758736	3.630549121963775e-99	4.284774073741647e-95
Nbb	Stacl	0.879	0.718	0.8752654894244669	1.9716782484625634e-89	2.3269746688355173e-85
Nbb	sano	0.718	0.429	0.9841242918407392	1.537825427461615e-88	1.8149415694901979e-84
Nbb	CG4238	0.701	0.404	0.6686791338761596	4.60490673731675e-88	5.434710931381229e-84
Nbb	Fas2	0.763	0.583	0.9859733099243007	1.6359670761392371e-83	1.9307683432595277e-79
Nbb	side-II	0.796	0.489	0.7130625857050201	1.9810057147691207e-81	2.3379829445705162e-77
Nbb	CG43737	0.752	0.457	0.6281586632631222	6.823943575581784e-81	8.053618207901622e-77
Nbb	dpr11	0.501	0.215	0.4659793997634899	2.6968532396951162e-79	3.182826193488176e-75
Nbb	Mmp2	0.849	0.588	0.6660760624798061	1.462703146819643e-78	1.7262822538765427e-74
Nbb	Sdc	0.935	0.851	0.6247380478177555	1.5979824835020192e-71	1.885938927029083e-67
Nbb	rdgA	0.706	0.632	1.2319471332559813	2.6979069219553892e-70	3.18406974929175e-66
Nbb	CG15312	0.634	0.363	0.5855257063093465	9.6406200650173935e-69	1.1377859800733528e-64
Nbb	igl	0.706	0.47	0.8382598320155572	6.277433004792617e-68	7.408626432256247e-64
Nbb	emc	0.455	0.193	0.3455461056187551	1.880554085206212e-67	2.2194299313603712e-63
Nbb	mspo	0.858	0.707	0.7513575293137196	6.276537684363541e-64	7.407569775085851e-60
Nbb	mamo	0.716	0.523	0.38204895949225604	2.6651680240716636e-63	3.1454313020093775e-59
Nbb	ths	0.74	0.535	0.6824019581859568	4.759475388826277e-63	5.617132853892772e-59
Nbb	Pde11	0.497	0.251	0.49845105297451964	3.490905430536714e-62	4.11996658911943e-58
Nbb	side-III	0.659	0.417	0.6737953194233872	6.19461323149782e-62	7.310882535813727e-58
Nbb	flw	0.669	0.428	0.5740019882358856	1.7912222371444038e-61	2.1140004842778255e-57
Nbb	S	0.71	0.504	0.5860733256323327	2.2779481547399955e-61	2.6884344122241424e-57
Nbb	Tsp66E	0.416	0.199	0.6926812380134467	3.534653034655469e-61	4.1715975115003847e-57
Nbb	Calx	0.609	0.356	0.5718237107020095	5.1021737987754477e-61	6.021585517314783e-57
Nbb	Sema2b	0.901	0.682	0.582939491424523	1.2833169555094178e-59	1.5145706708922149e-55
Nbb	Pkc53E	0.706	0.557	0.8364323503307876	1.1737004009549678e-55	1.385201213207053e-51
Nbb	CG30089	0.511	0.273	0.45753892961335585	8.261259559786073e-55	9.749938532459523e-51
Nbb	eag	0.824	0.649	0.5938842267297582	3.0950155249320524e-54	3.6527373225248083e-50
Nbb	SLO2	0.651	0.371	0.459905643626247	5.406904980811667e-54	6.381229258353929e-50
Nbb	mgl	0.779	0.524	0.5181769292020164	1.6098206046186845e-53	1.8999102775709716e-49
Nbb	ps	0.798	0.66	0.783301511835389	6.246443975830872e-53	7.372053180275595e-49
Nbb	dati	0.57	0.314	0.5175762268818551	2.307570730869199e-50	2.7233949765718284e-46
Nbb	CG30271	0.528	0.291	0.40539957219831335	3.795872927215575e-49	4.479889228699821e-45
Nbb	jing	0.63	0.391	0.39107443260971697	8.823831855060964e-49	1.041388635534295e-44
Nbb	CG11319	0.621	0.357	0.38876637346443266	1.5621061750110122e-48	1.8435977077479966e-44
Nbb	kek2	0.85	0.66	0.43544309441926865	2.893532344769403e-48	3.4149468732968497e-44
Nbb	CG32264	0.826	0.645	0.43732714791280225	3.6240012680631086e-46	4.277046296568081e-42
Nbb	nkd	0.733	0.544	0.6408853784392583	6.378471622281383e-44	7.52787220861649e-40
Nbb	Sp1	0.691	0.416	0.3835885035005271	1.9488699186217776e-41	2.300056277957422e-37
Nbb	Cow	0.775	0.583	0.42068427659677576	5.997538041692336e-40	7.078294396805294e-36
Nbb	Ih	0.844	0.673	0.46572363223391355	8.260574806275019e-40	9.749130386365777e-36
Nbb	CG5151	0.968	0.923	0.3984669769786544	8.868555818948582e-40	1.0466669577523116e-35
Nbb	CG4467	0.635	0.42	0.3431491126689622	1.5920548500421908e-38	1.8789431340197936e-34
Nbb	Msp300	0.922	0.825	0.510996499402703	1.668679745055293e-38	1.969375835114257e-34
Nbb	Mical	0.662	0.494	0.5270684149378997	1.9186680472671365e-38	2.2644120293846745e-34
Nbb	CG42540	0.602	0.455	0.9107936737323221	3.1831538993320796e-38	3.7567582319917205e-34
Nbb	dpr10	0.817	0.592	0.4041826732770313	5.768331840343965e-38	6.807785237973948e-34
Nbb	CG17816	0.947	0.898	0.45734258070663003	9.051003048380589e-38	1.068199379769877e-33
Nbb	Dscam2	0.943	0.788	0.3530893032597846	7.36719279909044e-36	8.694760941486537e-32
Nbb	Hs6st	0.575	0.381	0.4247920249467251	8.737639063560205e-36	1.0312161622813755e-31
Nbb	Ggamma30A	0.793	0.568	0.3591543729461568	1.0277991649887155e-35	1.213008574519682e-31
Nbb	sm	0.978	0.974	0.40624212367871326	4.902374782013362e-35	5.785782717732169e-31
Nbb	CG17321	0.475	0.289	0.32596051602709275	1.006745570465272e-34	1.1881611222631141e-30
Nbb	Ptp99A	0.952	0.91	0.5082184249441122	2.6952319056613114e-34	3.1809126950614794e-30
Nbb	tinc	0.651	0.456	0.3614745387382463	7.233570991825919e-34	8.537060484552949e-30
Nbb	tna	0.795	0.646	0.42730262746337777	1.0450159057499225e-33	1.2333277719660585e-29
Nbb	Rim	0.985	0.907	0.394676607692412	1.3264410507677367e-33	1.565465728116083e-29
Nbb	CG5065	0.604	0.404	0.36080857454915416	2.303132919992542e-33	2.718157472175198e-29
Nbb	sno	0.688	0.537	0.4498823271877569	2.55830350259911e-32	3.01930979376747e-28
Nbb	Prosap	0.929	0.794	0.31334270746000925	7.464723442774674e-32	8.809866607162669e-28
Nbb	CG32547	0.524	0.332	0.32356423277660284	3.0810848686507362e-31	3.636296361981599e-27
Nbb	Meltrin	0.522	0.338	0.32180912000244644	1.2487767714773325e-30	1.4738063456975478e-26
Nbb	Vha44	0.695	0.552	0.7086816404935055	1.781244760209629e-30	2.1022250659994044e-26
Nbb	Ten-m	0.725	0.536	0.3694198805327429	1.15802760954916e-29	1.3667041847899186e-25
Nbb	Plc21C	0.705	0.553	0.33086614118082947	7.7247292488320345e-28	9.116725459471567e-24
Nbb	sNPF	0.486	0.337	0.5648950536917287	1.7498895654199616e-27	2.0652196651086388e-23
Nbb	cno	0.513	0.334	0.2547969258157431	3.22557239913535e-27	3.8068205454595403e-23
Nbb	CG46339	0.501	0.357	0.6069743323713191	1.0328290153640828e-26	1.2189448039326906e-22
Nbb	CG8086	0.504	0.323	0.2871776520273337	1.0832792634011741e-26	1.2784861866660657e-22
Nbb	cac	0.975	0.929	0.34037508280486817	1.2050999898804481e-24	1.4222590080569047e-20
Nbb	Nna1	0.491	0.329	0.32359912663936974	2.490323296280592e-24	2.9390795542703545e-20
Nbb	bru3	0.73	0.753	0.5365781437369561	4.481997093068917e-24	5.2896529692399356e-20
Nbb	CG42340	0.62	0.449	0.2815294713418909	6.968775481449897e-24	8.224548823207168e-20
Nbb	px	0.898	0.789	0.26979377732995813	1.803021324490034e-23	2.127925767163138e-19
Nbb	Eaat2	0.445	0.292	0.48830616652888836	3.213485130233348e-23	3.7925551507013973e-19
Nbb	MYPT-75D	0.425	0.296	0.5513171539746015	1.803702405529458e-21	2.1287295790058664e-17
Nbb	bol	0.747	0.614	0.3196222674375031	2.8956166263737257e-21	3.4174067424462714e-17
Nbb	qvr	0.91	0.815	0.2870440313782754	3.473065956314993e-21	4.0989124416429544e-17
Nbb	Rbp6	0.999	0.961	0.38971290438635897	2.05193872166932e-20	2.421698079314131e-16
Nbb	Snap25	0.821	0.691	0.2930595156081408	1.252827652293957e-19	1.478587195237328e-15
Nbb	sbb	0.969	0.916	0.2971568119784571	2.1367253553738754e-19	2.5217632644122477e-15
Nbb	PsGEF	0.812	0.716	0.2669660895026291	6.527076120656366e-19	7.703255237598643e-15
Nbb	Eip78C	0.427	0.287	0.2786744798677707	4.367905567173775e-18	5.155002150378489e-14
Nbb	slo	0.851	0.671	0.31375738043076806	6.482026321858669e-18	7.650087465057602e-14
Nbb	nrv3	0.999	0.989	0.3619467041765705	1.3340143097232826e-15	1.5744036883354182e-11
Nbb	smash	0.687	0.597	0.3786445340579969	1.670873453700194e-15	1.971964850056969e-11
Nbb	fred	0.508	0.43	0.4731118397115299	2.1655514710179003e-15	2.555783846095326e-11
Nbb	norpA	0.618	0.492	0.26156000819858183	3.170769299296966e-15	3.7421419270302795e-11
Nbb	klg	0.457	0.755	0.4560918807592125	5.377895020945224e-15	6.346991703719553e-11
Nbb	SPR	0.422	0.309	0.40868238142564417	1.3330013720376387e-14	1.573208219278821e-10
Nbb	CG31676	0.504	0.387	0.29050035109038774	4.264022172451692e-14	5.032398967927487e-10
Nbb	RapGAP1	0.758	0.735	0.5206850798355183	4.331186395931158e-14	5.111666184477953e-10
Nbb	CG12991	0.788	0.719	0.3212835016601321	7.074348358442801e-14	8.349145932634194e-10
Nbb	Nuak	0.509	0.413	0.30005624260837616	1.3555723232719244e-13	1.5998464559255252e-9
Nbb	Hipk	0.807	0.754	0.34474356661693073	1.4593294467801917e-13	1.7223006130899824e-9
Nbb	Rgk1	0.767	0.707	0.3545401571572506	1.6328624177965133e-12	1.927104225483445e-8
Nbb	Pde1c	0.735	0.634	0.33507424042121636	1.4497594991938578e-11	1.711006160948591e-7
Nbb	Ca-alpha1D	0.665	0.558	0.2558475121920363	5.1011905965577805e-11	6.020425142057492e-7
Nbb	dpr8	0.67	0.623	0.30597918963362947	1.371871757721983e-6	0.016190830484634842
