# Supplementary material for: Multilayer regulation underlies the functional precision and evolutionary potential of the olfactory system
Source: Nat Commun. 2025 Oct 28;16:9514. doi: 10.1038/s41467-025-64514-8 (PMC12569201; doi:10.1038/s41467-025-64514-8)
Supplement: Supplementary file 4 — Supplementary Data 2 [file 41467_2025_64514_MOESM4_ESM.xlsx]

## Sheet: SuppData2
Top 20 genes enriched in undead Ir75d neurons
Gene	p_val	avg_log2FC	% of positive undead_Ir75d neurons	% of positive normal _Ir75d neurons	p_val_adj
mamo	4.50986195768772e-297	3.67165892084951	0.993	0.27	5.32253908246305e-293
2mit	3.23868331558058e-250	1.83536316996074	0.72	0.062	3.8222940490482e-246
bru3	3.25052830858628e-241	2.27064531037507	0.973	0.362	3.83627350979352e-237
trv	7.85188396899264e-209	1.83647052856064	0.938	0.289	9.26679346020511e-205
skl	2.3567394148871e-180	1.10554306961656	0.57	0.051	2.78142385744975e-176
SKIP	1.05187718249185e-166	1.31903302319985	0.563	0.064	1.24142545077688e-162
grim	2.71749279476061e-166	1.1982346837171	0.657	0.113	3.20718499637647e-162
CG34393	6.70747597322455e-163	0.894551256534133	0.437	0.014	7.91616314359961e-159
rpr	1.07613049703564e-157	0.881694226339912	0.504	0.042	1.27004921260146e-153
rib	1.07395936408684e-153	0.827660129101381	0.457	0.028	1.26748684149529e-149
SLO2	1.95459879190912e-116	1.10883932251618	0.556	0.117	2.30681749421114e-112
btsz	9.32085003153843e-116	0.954850407763984	0.543	0.114	1.10004672072217e-111
DIP-kappa	1.45597702971851e-113	0.728831814667191	0.454	0.062	1.71834409047379e-109
Fili	9.63984449771558e-113	0.993019537318704	0.394	0.039	1.13769444762039e-108
CG34354	1.45958654744872e-112	0.799513187619055	0.595	0.131	1.72260404329898e-108
Nep1	1.74990599036087e-106	1.05690544687607	0.682	0.229	2.0652390498239e-102
haf	3.32598859046069e-98	1.03803549270357	0.436	0.077	3.92533173446171e-94
klu	5.18631205165356e-90	0.584816350577778	0.375	0.051	6.12088548336153e-86
CG15765	1.1174663078079e-89	0.609645616813806	0.36	0.047	1.31883373647488e-85
Octalpha2R	1.46923157156524e-89	0.897407954045284	0.479	0.11	1.73398710076129e-85
Top 20 genes enriched in normal Ir75d neurons
Gene	p_val	avg_log2FC	% of positive normal _Ir75d neurons	% of positive undead_Ir75d neurons	p_val_adj
Eip93F	1.54207223186714e-210	2.22474836314292	0.982	0.479	1.8199536480496e-206
Wnt4	1.77769780664494e-192	1.95699571400041	0.924	0.229	2.09803895140236e-188
Shawl	1.04499675773795e-153	1.58757952740345	0.847	0.248	1.23330517348232e-149
B4	2.42818537374735e-138	1.34696953354552	0.937	0.647	2.86574437809662e-134
Rbp6	1.24140062860846e-137	0.918633244100771	0.999	0.978	1.4651010218837e-133
Fas3	3.62542970486468e-135	1.35641348796681	0.931	0.549	4.27873213768129e-131
Con	3.67202752525691e-131	1.4431935079871	0.891	0.519	4.3337268853082e-127
Dys	7.2525491246494e-127	1.3133545615369	0.859	0.414	8.55945847691122e-123
CG43373	2.12122571961351e-119	1.9509723977014	0.737	0.229	2.50347059428787e-115
Stacl	8.94277386659934e-102	1.51032602452316	0.912	0.672	1.05542617173605e-97
CG14431	1.43909299895181e-93	1.38684124950229	0.638	0.169	1.69841755736293e-89
CG17716	1.5820301388863e-93	1.01092647788754	0.886	0.554	1.86711196991361e-89
CG34347	2.92731850417073e-75	1.06868446840155	0.663	0.263	3.4548212986223e-71
Rgk1	2.99424750152796e-64	0.977900929449501	0.756	0.454	3.53381090130329e-60
dnc	1.50280743544784e-59	0.794005476341011	0.971	0.958	1.77361333531554e-55
CG45263	4.805868113901e-59	0.928337367535075	0.685	0.302	5.67188554802595e-55
Frq1	2.39693450381671e-57	0.866183746813429	0.795	0.553	2.82886210140448e-53
CG42674	1.84054241211156e-56	0.992623775862714	0.742	0.476	2.17220815477407e-52
jus	6.09179996292993e-51	0.745081893635057	0.88	0.777	7.18954231624991e-47
MESK2	8.40089639119459e-47	0.551955206212363	0.984	0.943	9.91473792088785e-43
Top 20 genes enriched in undead at1 neurons
Gene	p_val	avg_log2FC	% of positive undead_at1 neurons	% of positive Or67d neurons	p_val_adj
CG46301	9.44458e-164	5.06285	0.652	0.062	8.23284e-160
slp2	1.46246e-130	5.07434	0.416	0.015	1.27483e-126
rpr	6.73068e-106	4.39196	0.441	0.037	5.86713e-102
skl	7.22673e-101	4.62571	0.448	0.044	6.29954e-97
nrm	6.292e-95	2.52529	0.928	0.64	5.48474e-91
nerfin-1	2.58432e-91	3.56817	0.437	0.047	2.25276e-87
bru3	3.13512e-88	2.73104	0.731	0.217	2.73288e-84
luna	4.11462e-86	1.66457	0.978	0.869	3.58672e-82
brat	1.3391e-79	1.43949	0.993	0.867	1.16729e-75
Eip75B	1.3866e-78	1.43063	0.989	0.929	1.2087e-74
fax	2.86105e-75	1.46507	0.982	0.888	2.49398e-71
grim	4.22178e-74	3.27658	0.573	0.139	3.68013e-70
Ank2	7.13466e-72	1.17337	0.996	0.984	6.21928e-68
l(3)neo38	1.16454e-71	1.42737	0.953	0.806	1.01513e-67
Act5C	1.05518e-69	1.96607	0.846	0.416	9.19801e-66
Nrt	3.01378e-69	1.48144	0.95	0.673	2.62711e-65
stan	6.3899e-68	1.71976	0.903	0.531	5.57007e-64
hts	1.60576e-67	1.92406	0.885	0.664	1.39974e-63
CG10479	3.28279e-67	3.52695	0.366	0.048	2.86161e-63
pxb	4.11323e-66	2.67855	0.513	0.113	3.5855e-62
Top 20 genes enriched in Or67d neurons
Gene	p_val	avg_log2FC	% of positive Or67d neurons	% of positive undead_at1 neurons	p_val_adj
Rbp6	1.50638e-100	2.19661	0.974	0.573	1.31311e-96
kek3	9.71982e-100	2.64129	0.935	0.355	8.47277e-96
fru	4.37177e-99	4.27877	0.855	0.19	3.81087e-95
Frq1	3.86224e-89	2.24774	0.938	0.341	3.36672e-85
cac	1.03815e-84	2.1724	0.932	0.455	9.04959e-81
side-III	2.27442e-84	2.5617	0.867	0.265	1.98261e-80
nrv3	1.93628e-83	1.71747	0.994	0.832	1.68785e-79
Pde9	2.69648e-79	2.32278	0.886	0.323	2.35053e-75
side-II	1.62735e-78	3.9308	0.733	0.065	1.41856e-74
CG43902	2.08393e-77	3.00518	0.812	0.208	1.81656e-73
Nrx-1	3.87456e-77	1.83136	0.939	0.423	3.37745e-73
Hk	8.86057e-76	2.9791	0.815	0.186	7.72376e-72
Rdl	1.9724e-75	2.13815	0.883	0.297	1.71934e-71
para	9.7783e-75	2.21155	0.898	0.43	8.52375e-71
pHCl-1	8.55746e-71	2.11253	0.915	0.57	7.45954e-67
Pde6	1.5164e-69	1.64846	0.95	0.376	1.32185e-65
Dscam3	3.89849e-69	2.40988	0.781	0.147	3.39832e-65
jus	5.16998e-68	1.89641	0.86	0.247	4.50667e-64
Pdp1	8.88747e-67	1.61139	0.926	0.387	7.74721e-63
Atpalpha	2.22735e-66	1.10367	0.999	0.989	1.94158e-62
