# Supplementary material for: Multilayer regulation underlies the functional precision and evolutionary potential of the olfactory system
Source: Nat Commun. 2025 Oct 28;16:9514. doi: 10.1038/s41467-025-64514-8 (PMC12569201; doi:10.1038/s41467-025-64514-8)
Supplement: Supplementary file 8 — Source Data [file 41467_2025_64514_MOESM8_ESM.xlsx]

## Sheet: Figure 1
Figure 1h
OSN name	number of cells in control snRNA-seq data	OSN ratio in control snRNA-seq data	Expected number of cells from in-situ data	Expected OSN ratio from in-situ data
Amt_ac1	247	1.4	21	1.88
Amt_sacIII	440	2.5	26	2.32
Gr21a/Gr63a	539	3.06	39.8	3.55
Gr28b	52	0.29	3.5	0.31
Ir21a_arista	53	0.3	3.5	0.31
Ir21a_sacI	108	0.61	6.5	0.58
Ir31a	252	1.43	11.5	1.03
Ir40a_sacI	118	0.67	6.5	0.58
Ir40a_sacII_VP1d	170	0.96	8	0.71
Ir40a_sacII_VP4	153	0.87	8	0.71
Ir41a	204	1.16	13	1.16
Ir64a_branch1	316	1.79	10	0.89
Ir64a_branch2	170	0.96	13	1.16
Ir68a_sacI	129	0.73	6.5	0.58
Ir68a_sacII	232	1.32	8	0.71
Ir75a	214	1.21	11	0.98
Ir75b	190	1.08	9	0.8
Ir75c	175	0.99	11	0.98
Ir75d_ac1/ac4	863	4.89	46.5	4.15
Ir75d_ac2	207	1.17	12	1.07
Ir76a	507	2.88	29	2.59
Ir84a	596	3.38	32	2.86
Ir92a	256	1.45	15	1.34
Or10a/Gr10a	481	2.73	37.5	3.35
Or13a	161	0.91	8	0.71
Or19a/b	318	1.8	21	1.88
Or22a/b	387	2.19	29	2.59
Or23a	188	1.07	15	1.34
Or2a	284	1.61	20	1.79
Or35a/Ir76a	312	1.77	20	1.79
Or42b	600	3.4	40.5	3.62
Or43a	304	1.72	19	1.7
Or43b	368	2.09	18	1.61
Or46a	188	1.07	8	0.71
Or47a/Or33b	266	1.51	26	2.32
Or47b	773	4.38	46	4.11
Or49b	130	0.74	8	0.71
Or56a/Or33a	318	1.8	19	1.7
Or59b	284	1.61	28	2.5
Or65a/b/c	320	1.81	22.5	2.01
Or67a	315	1.79	23.5	2.1
Or67b	213	1.21	15	1.34
Or67c	220	1.25	14	1.25
Or67d	1017	5.77	64.5	5.76
Or69a	139	0.79	14	1.25
Or7a	331	1.88	18	1.61
Or82a	457	2.59	18	1.61
Or83c	252	1.43	15	1.34
Or85a/Or33b	251	1.42	23	2.05
Or85b/c	453	2.57	37	3.3
Or85f/Or49a	182	1.03	19	1.7
Or88a	737	4.18	42.5	3.8
Or92a	595	3.37	43.5	3.88
Or98a	247	1.4	12	1.07
Or9a	351	1.99	25	2.23
Total	17633		1119.8

## Sheet: Figure 2
Figure 2k						Figure 2h
* = Different antennae were used for each staining/probe						* = Different antennae were used for each staining/probe
Genotype	Sample *	Number of Or23a neurons	Number of Or83c neurons	Number of Or43a neurons		Genotype	Sample *	Number of Or67a neurons	Number of Or85f neurons	Number of Or67b neurons
peb-Gal4,UAS-Dcr-2	Antenna 1	15	16	17		peb-Gal4,UAS-Dcr-2	Antenna 1	22	24	16
peb-Gal4,UAS-Dcr-2	Antenna 2	14	17	17		peb-Gal4,UAS-Dcr-2	Antenna 2	22	13	16
peb-Gal4,UAS-Dcr-2	Antenna 3	13	15	19		peb-Gal4,UAS-Dcr-2	Antenna 3	24	19	14
peb-Gal4,UAS-Dcr-2	Antenna 4	15	16	21		peb-Gal4,UAS-Dcr-2	Antenna 4	25	21	15
peb-Gal4,UAS-Dcr-2	Antenna 5	14	13	21		peb-Gal4,UAS-Dcr-2	Antenna 5	22	14	13
peb-Gal4,UAS-Dcr-2	Antenna 6	19	16	17		peb-Gal4,UAS-Dcr-2	Antenna 6	23	22	14
peb-Gal4,UAS-Dcr-2	Antenna 7	15	14	19		peb-Gal4,UAS-Dcr-2	Antenna 7	25	20	15
peb-Gal4,UAS-Dcr-2	Antenna 8	14	15	17		peb-Gal4,UAS-Dcr-2	Antenna 8	25	20	17
peb-Gal4,UAS-Dcr-2	Antenna 9	17	15	20		peb-Gal4,UAS-Dcr-2	Antenna 9	22	19	14
peb-Gal4,UAS-Dcr-2	Antenna 10	17	17	18		peb-Gal4,UAS-Dcr-2	Antenna 10	25	15	13
peb-Gal4,UAS-Dcr-2/+;UAS-lbe_RNAi/+;UAS-lbl_RNAi/+	Antenna 1	2	0	20		peb-Gal4,UAS-Dcr-2/+;UAS-lz_RNAi/+;	Antenna 1	0	0	15
peb-Gal4,UAS-Dcr-2/+;UAS-lbe_RNAi/+;UAS-lbl_RNAi/+	Antenna 2	1	0	14		peb-Gal4,UAS-Dcr-2/+;UAS-lz_RNAi/+;	Antenna 2	0	0	18
peb-Gal4,UAS-Dcr-2/+;UAS-lbe_RNAi/+;UAS-lbl_RNAi/+	Antenna 3	0	0	22		peb-Gal4,UAS-Dcr-2/+;UAS-lz_RNAi/+;	Antenna 3	2	0	16
peb-Gal4,UAS-Dcr-2/+;UAS-lbe_RNAi/+;UAS-lbl_RNAi/+	Antenna 4	3	0	17		peb-Gal4,UAS-Dcr-2/+;UAS-lz_RNAi/+;	Antenna 4	0	0	16
peb-Gal4,UAS-Dcr-2/+;UAS-lbe_RNAi/+;UAS-lbl_RNAi/+	Antenna 5	0	0	18		peb-Gal4,UAS-Dcr-2/+;UAS-lz_RNAi/+;	Antenna 5	0	3	16
peb-Gal4,UAS-Dcr-2/+;UAS-lbe_RNAi/+;UAS-lbl_RNAi/+	Antenna 6	0	0	17		peb-Gal4,UAS-Dcr-2/+;UAS-lz_RNAi/+;	Antenna 6	1	0	17
peb-Gal4,UAS-Dcr-2/+;UAS-lbe_RNAi/+;UAS-lbl_RNAi/+	Antenna 7	2	0	17		peb-Gal4,UAS-Dcr-2/+;UAS-lz_RNAi/+;	Antenna 7	0	0	17
peb-Gal4,UAS-Dcr-2/+;UAS-lbe_RNAi/+;UAS-lbl_RNAi/+	Antenna 8	1	0	17		peb-Gal4,UAS-Dcr-2/+;UAS-lz_RNAi/+;	Antenna 8	7	0	13
peb-Gal4,UAS-Dcr-2/+;UAS-lbe_RNAi/+;UAS-lbl_RNAi/+	Antenna 9	3	0	18		peb-Gal4,UAS-Dcr-2/+;UAS-lz_RNAi/+;	Antenna 9	0	0	14
peb-Gal4,UAS-Dcr-2/+;UAS-lbe_RNAi/+;UAS-lbl_RNAi/+	Antenna 10	2	0	15		peb-Gal4,UAS-Dcr-2/+;UAS-lz_RNAi/+;	Antenna 10	1	0	15
peb-Gal4,UAS-Dcr-2/+;UAS-lbe_RNAi/+;	Antenna 1	12	0			peb-Gal4,UAS-Dcr-2/+;UAS-lz_RNAi/+;	Antenna 11	3	0
peb-Gal4,UAS-Dcr-2/+;UAS-lbe_RNAi/+;	Antenna 2	11	0			peb-Gal4,UAS-Dcr-2/+;UAS-lz_RNAi/+;	Antenna 12	1	0
peb-Gal4,UAS-Dcr-2/+;UAS-lbe_RNAi/+;	Antenna 3	11	1			peb-Gal4,UAS-Dcr-2/+;UAS-lz_RNAi/+;	Antenna 13	1	0
peb-Gal4,UAS-Dcr-2/+;UAS-lbe_RNAi/+;	Antenna 4	12	1			peb-Gal4,UAS-Dcr-2/+;UAS-lz_RNAi/+;	Antenna 14	2	0
peb-Gal4,UAS-Dcr-2/+;UAS-lbe_RNAi/+;	Antenna 5	10	1			peb-Gal4,UAS-Dcr-2/+;UAS-lz_RNAi/+;	Antenna 15	0
peb-Gal4,UAS-Dcr-2/+;UAS-lbe_RNAi/+;	Antenna 6	13	0			peb-Gal4,UAS-Dcr-2/+;UAS-lz_RNAi/+;	Antenna 16	1
peb-Gal4,UAS-Dcr-2/+;UAS-lbe_RNAi/+;	Antenna 7	7	0
peb-Gal4,UAS-Dcr-2/+;UAS-lbe_RNAi/+;	Antenna 8	12	1
peb-Gal4,UAS-Dcr-2/+;UAS-lbe_RNAi/+;	Antenna 9	11	0
peb-Gal4,UAS-Dcr-2/+;UAS-lbe_RNAi/+;	Antenna 10	11	1
peb-Gal4,UAS-Dcr-2/+;;UAS-lbl_RNAi/+	Antenna 1	10	13
peb-Gal4,UAS-Dcr-2/+;;UAS-lbl_RNAi/+	Antenna 2	10	15
peb-Gal4,UAS-Dcr-2/+;;UAS-lbl_RNAi/+	Antenna 3	11	15
peb-Gal4,UAS-Dcr-2/+;;UAS-lbl_RNAi/+	Antenna 4	14	11
peb-Gal4,UAS-Dcr-2/+;;UAS-lbl_RNAi/+	Antenna 5	13	15
peb-Gal4,UAS-Dcr-2/+;;UAS-lbl_RNAi/+	Antenna 6	13	14
peb-Gal4,UAS-Dcr-2/+;;UAS-lbl_RNAi/+	Antenna 7	15	14
peb-Gal4,UAS-Dcr-2/+;;UAS-lbl_RNAi/+	Antenna 8	13	14
peb-Gal4,UAS-Dcr-2/+;;UAS-lbl_RNAi/+	Antenna 9	11	11
peb-Gal4,UAS-Dcr-2/+;;UAS-lbl_RNAi/+	Antenna 10	11	12
peb-Gal4,UAS-Dcr-2/+;;UAS-lbl_RNAi/+	Antenna 11	15
peb-Gal4,UAS-Dcr-2/+;;UAS-lbl_RNAi/+	Antenna 12	14
peb-Gal4,UAS-Dcr-2/+;;UAS-lbl_RNAi/+	Antenna 13	9

## Sheet: Figure 3
Figure 3c
Ir84aGal4 driving UAS-Orco
+/Cyo; UAS-Orco/Ir84aGal4									Below threshold?	P value	Mean of UAS-Orco	Mean of Ir84aGal4>Orco	Difference	SE of difference	t ratio	df	Adjusted P Value
	Phenylacetaldehyde 10-2	Phenethylamine 10-3	1-Hexanol 10-6	Hexyl Acetate 10-2	E2-hexenal 10-2	1-octanol 10-2		Phenylacetaldehyde	No	0.352066	99.33	108	-8.667	8.879	0.976	10	0.885803
	100	102	16	30	20			Phenethylamine	No	0.84194	97.67	100	-2.333	11.4	0.2047	10	0.996051
	136	110	28	4	52	10		1-Hexanol	No	0.690405	11.67	14	-2.333	5.69	0.4101	10	0.990813
	106	100	6	-12	20	4		Hexyl Acetate	No	0.959982	6	6.333	-0.3333	6.479	0.05145	10	0.997561
	96	76	2	2	26	10		E2-hexenal	No	0.95061	30.33	31	-0.6667	10.5	0.06351	10	0.997561
	112	116	12	12	40	16		1-octanol	No	0.034049	-2.667	10.8	-13.47	5.394	2.497	9	0.187674
	98	96	20	2	28	14
Mean	108	100	14	6.33333	31	10.8
SD	14.9131	13.7986	9.46573	13.938	12.6333	4.60435
SEM	6.08824	5.63323	3.86437	5.69015	5.15752	2.05913
UAS-Orco parental control
BI/Cyo; UAS-Orco/UAS-Orco
	Phenylacetaldehyde 10-2	Phenethylamine 10-3	1-Hexanol 10-6	Hexyl Acetate 10-2	E2-hexenal 10-2	1-octanol 10-2
	102	54	16	14	18	2
	84	106	14	10	32	12
	92	90	0	8	8	-10
	84	104	2	4	46	-18
	110	106	10	-8	12	-8
	124	126	28	8	66	6
Mean	99.3333	97.6667	11.6667	6	30.3333	-2.66667
SD	15.8325	24.2789	10.2307	7.58947	22.3935	11.219
SEM	6.46357	9.91183	4.17665	3.09839	9.14209	4.58015
Figure 3j
Or67dGal4 driving UAS-Ir8a
UAS-Ir8a/+;+/CyO;Or67dGal4/+
	11-cis Vaccenyl acetate (10-2)	2-oxopentanoic acid (10-2)							Below threshold?	P value	Mean of UAS-Ir8a	Mean of Or67dGal4>Ir8a	Difference	SE of difference	t ratio	df	Adjusted P Value
	32	0						11-cis Vaccenyl acetate (10-2)	No	0.506225	37.2	35.06	2.141	3.175	0.6744	25	0.743147
	36	4						2-oxopentanoic acid (10-2)	No	0.493193	-4	-1.647	-2.353	3.383	0.6954	25	0.743147
	44	10
	30	-2
	48	0
	24	-14
	28	-6
	54	2
	36	4
	40	0
	26	-2
	34	-14
	40	10
	34	-10
	34	-2
	20	-8
	36	0
Mean	35.1	-1.6
SD	8.57664	7.04398
SEM	2.08014	1.70842
UAS-Ir8a parental control
UAS-Ir8a/+;+/CyO
	11-cis Vaccenyl acetate (10-2)	2-oxopentanoic acid (10-2)
	42	-2
	40	-12
	26	4
	34	-20
	42	12
	28	-18
	40	6
	32	0
	46	0
	42	-10
Mean	37.2	-4
SD	6.74619	10.583
SEM	2.13333	3.34664
Figure 3i
Genotype	Developmental time point	Sample	Number of Ir31a neurons
peb-Gal4;;	56 h APF	Antenna 1	4
peb-Gal4;;	56 h APF	Antenna 2	7
peb-Gal4;;	56 h APF	Antenna 3	7
peb-Gal4;;	56 h APF	Antenna 4	14
peb-Gal4;;	56 h APF	Antenna 5	10
peb-Gal4;;	56 h APF	Antenna 6	14
peb-Gal4;;	56 h APF	Antenna 7	8
peb-Gal4;;	56 h APF	Antenna 8	4
peb-Gal4;;	56 h APF	Antenna 9	3
peb-Gal4;;	56 h APF	Antenna 10	6
peb-Gal4;;	56 h APF	Antenna 11	15
peb-Gal4;;	56 h APF	Antenna 12	2
peb-Gal4;;	56 h APF	Antenna 13	12
peb-Gal4;;	56 h APF	Antenna 14	8
peb-Gal4;;	56 h APF	Antenna 15	8
peb-Gal4;;	56 h APF	Antenna 16	7
peb-Gal4;;	56 h APF	Antenna 17	23
peb-Gal4;;	56 h APF	Antenna 18	24
peb-Gal4;;	56 h APF	Antenna 19	6
peb-Gal4;;	56 h APF	Antenna 20	9
peb-Gal4;;	56 h APF	Antenna 21	11
peb-Gal4;;	56 h APF	Antenna 22	8
peb-Gal4;;	64 h APF	Antenna 1	30
peb-Gal4;;	64 h APF	Antenna 2	25
peb-Gal4;;	64 h APF	Antenna 3	32
peb-Gal4;;	64 h APF	Antenna 4	30
peb-Gal4;;	64 h APF	Antenna 5	46
peb-Gal4;;	64 h APF	Antenna 6	40
peb-Gal4;;	64 h APF	Antenna 7	33
peb-Gal4;;	64 h APF	Antenna 8	35
peb-Gal4;;	64 h APF	Antenna 9	39
peb-Gal4;;	64 h APF	Antenna 10	22
peb-Gal4;;	64 h APF	Antenna 11	29
peb-Gal4;;	64 h APF	Antenna 12	17
peb-Gal4;;	64 h APF	Antenna 13	43
peb-Gal4;;	64 h APF	Antenna 14	42
peb-Gal4;;	64 h APF	Antenna 15	35
peb-Gal4;;	64 h APF	Antenna 16	34
peb-Gal4;;	64 h APF	Antenna 17	28
peb-Gal4;;	64 h APF	Antenna 18	31
peb-Gal4;;	64 h APF	Antenna 19	19
peb-Gal4;;	64 h APF	Antenna 20	28
peb-Gal4;;	64 h APF	Antenna 21	26
peb-Gal4;;	72 h APF	Antenna 1	39
peb-Gal4;;	72 h APF	Antenna 2	33
peb-Gal4;;	72 h APF	Antenna 3	35
peb-Gal4;;	72 h APF	Antenna 4	36
peb-Gal4;;	72 h APF	Antenna 5	35
peb-Gal4;;	72 h APF	Antenna 6	28
peb-Gal4;;	72 h APF	Antenna 7	37
peb-Gal4;;	72 h APF	Antenna 8	29
peb-Gal4;;	72 h APF	Antenna 9	40
peb-Gal4;;	72 h APF	Antenna 10	40
peb-Gal4;;	72 h APF	Antenna 11	34
peb-Gal4;;	72 h APF	Antenna 12	31
peb-Gal4;;	72 h APF	Antenna 13	38
peb-Gal4;;	72 h APF	Antenna 14	33
peb-Gal4;;	72 h APF	Antenna 15	43
peb-Gal4;;	72 h APF	Antenna 16	35
peb-Gal4;;	72 h APF	Antenna 17	31
peb-Gal4;;	72 h APF	Antenna 18	34
peb-Gal4;;	72 h APF	Antenna 19	40
peb-Gal4;;	72 h APF	Antenna 20	39
peb-Gal4;;	72 h APF	Antenna 21	44
peb-Gal4;;	72 h APF	Antenna 22	34
peb-Gal4;;	72 h APF	Antenna 23	43
peb-Gal4;;	80 h APF	Antenna 1	30
peb-Gal4;;	80 h APF	Antenna 2	27
peb-Gal4;;	80 h APF	Antenna 3	27
peb-Gal4;;	80 h APF	Antenna 4	36
peb-Gal4;;	80 h APF	Antenna 5	35
peb-Gal4;;	80 h APF	Antenna 6	29
peb-Gal4;;	80 h APF	Antenna 7	42
peb-Gal4;;	80 h APF	Antenna 8	24
peb-Gal4;;	80 h APF	Antenna 9	29
peb-Gal4;;	80 h APF	Antenna 10	29
peb-Gal4;;	80 h APF	Antenna 11	28
peb-Gal4;;	80 h APF	Antenna 12	34
peb-Gal4;;	80 h APF	Antenna 13	39
peb-Gal4;;	80 h APF	Antenna 14	32
peb-Gal4;;	80 h APF	Antenna 15	36
peb-Gal4;;	80 h APF	Antenna 16	33
peb-Gal4;;	80 h APF	Antenna 17	30
peb-Gal4;;	80 h APF	Antenna 18	29
peb-Gal4;;	80 h APF	Antenna 19	34
peb-Gal4;;	80 h APF	Antenna 20	28
peb-Gal4;;	80 h APF	Antenna 21	36
peb-Gal4;;	80 h APF	Antenna 22	30
peb-Gal4;;	80 h APF	Antenna 23	33
peb-Gal4;;	80 h APF	Antenna 24	32
peb-Gal4;;	80 h APF	Antenna 25	42
peb-Gal4;;	adult	Antenna 1	14
peb-Gal4;;	adult	Antenna 2	16
peb-Gal4;;	adult	Antenna 3	17
peb-Gal4;;	adult	Antenna 4	17
peb-Gal4;;	adult	Antenna 5	15
peb-Gal4;;	adult	Antenna 6	18
peb-Gal4;;	adult	Antenna 7	15
peb-Gal4;;	adult	Antenna 8	16
peb-Gal4;;	adult	Antenna 9	16
peb-Gal4;;	adult	Antenna 10	15
peb-Gal4;;	adult	Antenna 11	19
peb-Gal4;;	adult	Antenna 12	16
peb-Gal4;;	adult	Antenna 13	18
peb-Gal4;;	adult	Antenna 14	17
peb-Gal4;;	adult	Antenna 15	15
peb-Gal4;;	adult	Antenna 16	18
peb-Gal4;;	adult	Antenna 17	16
peb-Gal4;;	adult	Antenna 18	14
peb-Gal4;;	adult	Antenna 19	15
peb-Gal4;;	adult	Antenna 20	18

## Sheet: Figure 4
Figure 4f					Figure 4i
Genotype	Sample	Number of Or67a neurons	Number of Or85f neurons		Genotype	Sample	Number of Or65a neurons	Number of Or47b neurons	Number of Or88a neurons
peb-Gal4	Antenna 1	24	18		peb-Gal4	Antenna 1	30	49	40
peb-Gal4	Antenna 2	22	19		peb-Gal4	Antenna 2	26	51	43
peb-Gal4	Antenna 3	25	22		peb-Gal4	Antenna 3	28	41	40
peb-Gal4	Antenna 4	23	17		peb-Gal4	Antenna 4	20	52	45
peb-Gal4	Antenna 5	20	17		peb-Gal4	Antenna 5	27	43	42
peb-Gal4	Antenna 6	20	16		peb-Gal4	Antenna 6	19	47	43
peb-Gal4	Antenna 7	25	11		peb-Gal4	Antenna 7	18	47	49
peb-Gal4	Antenna 8	23	20		peb-Gal4	Antenna 8	27	50	49
peb-Gal4	Antenna 9	28	25		peb-Gal4	Antenna 9	19	44	43
peb-Gal4	Antenna 10	25	19		peb-Gal4	Antenna 10	20	43	37
peb-Gal4	Antenna 11	24	20		peb-Gal4	Antenna 11	25	45	39
peb-Gal4	Antenna 12	20	16		peb-Gal4	Antenna 12	17	45	38
peb-Gal4/+;UAS-p35/+;	Antenna 1	25	24		peb-Gal4/+;UAS-p35/+;	Antenna 1	44	46	46
peb-Gal4/+;UAS-p35/+;	Antenna 2	26	21		peb-Gal4/+;UAS-p35/+;	Antenna 2	46	50	45
peb-Gal4/+;UAS-p35/+;	Antenna 3	28	27		peb-Gal4/+;UAS-p35/+;	Antenna 3	44	49	50
peb-Gal4/+;UAS-p35/+;	Antenna 4	27	28		peb-Gal4/+;UAS-p35/+;	Antenna 4	48	45	45
peb-Gal4/+;UAS-p35/+;	Antenna 5	26	27		peb-Gal4/+;UAS-p35/+;	Antenna 5	48	47	16
peb-Gal4/+;UAS-p35/+;	Antenna 6	25	25		peb-Gal4/+;UAS-p35/+;	Antenna 6	48	47	41
peb-Gal4/+;UAS-p35/+;	Antenna 7	22	22		peb-Gal4/+;UAS-p35/+;	Antenna 7	45	47	32
peb-Gal4/+;UAS-p35/+;	Antenna 8	22	22		peb-Gal4/+;UAS-p35/+;	Antenna 8	47	49	29
peb-Gal4/+;UAS-p35/+;	Antenna 9	26	24		peb-Gal4/+;UAS-p35/+;	Antenna 9	45	46	46
peb-Gal4/+;UAS-p35/+;	Antenna 10	20	23		peb-Gal4/+;UAS-p35/+;	Antenna 10	47	47	39
peb-Gal4/+;UAS-p35/+;	Antenna 11	24	23		peb-Gal4/+;UAS-p35/+;	Antenna 11	48	48	45

## Sheet: Figure 5
Figure 5f					Figure 5m
Genotype	Sample	Number of Ir75b/c neurons	Number of Ir75d neurons		Genotype	Sample	Number of Ir41a neurons	Number of Ir64a neurons	Number of Ir75d neurons
peb-Gal4	Antenna 1	14	63		peb-Gal4	Antenna 1	14	17	47
peb-Gal4	Antenna 2	14	59		peb-Gal4	Antenna 2	14	15	59
peb-Gal4	Antenna 3	14	52		peb-Gal4	Antenna 3	10	21	57
peb-Gal4	Antenna 4	15	60		peb-Gal4	Antenna 4	12	17	50
peb-Gal4	Antenna 5	15	61		peb-Gal4	Antenna 5	13	18	59
peb-Gal4	Antenna 6	12	43		peb-Gal4	Antenna 6	13	19	55
peb-Gal4	Antenna 7	13	63		peb-Gal4	Antenna 7	14	18	46
peb-Gal4	Antenna 8	15	51		peb-Gal4	Antenna 8	14	22	53
peb-Gal4	Antenna 9	16	50		peb-Gal4	Antenna 9	12	19	62
peb-Gal4	Antenna 10	20	66		peb-Gal4	Antenna 10	11	21	49
peb-Gal4/+;UAS-p35/+;	Antenna 1	24	134		peb-Gal4/+;UAS-p35/+;	Antenna 1	28	25	123
peb-Gal4/+;UAS-p35/+;	Antenna 2	22	121		peb-Gal4/+;UAS-p35/+;	Antenna 2	29	25	117
peb-Gal4/+;UAS-p35/+;	Antenna 3	21	118		peb-Gal4/+;UAS-p35/+;	Antenna 3	28	21	120
peb-Gal4/+;UAS-p35/+;	Antenna 4	22	130		peb-Gal4/+;UAS-p35/+;	Antenna 4	26	23	121
peb-Gal4/+;UAS-p35/+;	Antenna 5	25	125		peb-Gal4/+;UAS-p35/+;	Antenna 5	27	23	106
peb-Gal4/+;UAS-p35/+;	Antenna 6	19	107		peb-Gal4/+;UAS-p35/+;	Antenna 6	34	21	125
peb-Gal4/+;UAS-p35/+;	Antenna 7	18	109		peb-Gal4/+;UAS-p35/+;	Antenna 7	26	22	132
peb-Gal4/+;UAS-p35/+;	Antenna 8	19	115		peb-Gal4/+;UAS-p35/+;	Antenna 8	23	20	104
peb-Gal4/+;UAS-p35/+;	Antenna 9	26	129		peb-Gal4/+;UAS-p35/+;	Antenna 9	25	24	135
peb-Gal4/+;UAS-p35/+;	Antenna 10	17	98		peb-Gal4/+;UAS-p35/+;	Antenna 10	27	23	118

## Sheet: Figure 6
Figure 6b						Figure 6i
Genotype	Sample	Number of Ir75b/c neurons	Number of Ir64a neurons	Number of Ir75d neurons		Genotype	Sample	Number of Ir75d neurons
peb-Gal4,UAS-Dcr-2	Antenna 1	20	17	68		peb-Gal4,UAS-Dcr-2/+;UAS-mamo-RNAi/+	Antenna 1	92
peb-Gal4,UAS-Dcr-2	Antenna 2	17	19	63		peb-Gal4,UAS-Dcr-2/+;UAS-mamo-RNAi/+	Antenna 2	100
peb-Gal4,UAS-Dcr-2	Antenna 3	21	17	69		peb-Gal4,UAS-Dcr-2/+;UAS-mamo-RNAi/+	Antenna 3	94
peb-Gal4,UAS-Dcr-2	Antenna 4	19	18	59		peb-Gal4,UAS-Dcr-2/+;UAS-mamo-RNAi/+	Antenna 4	92
peb-Gal4,UAS-Dcr-2	Antenna 5	19	18	57		peb-Gal4,UAS-Dcr-2/+;UAS-mamo-RNAi/+	Antenna 5	97
peb-Gal4,UAS-Dcr-2	Antenna 6	23	17	61		peb-Gal4,UAS-Dcr-2/+;UAS-mamo-RNAi/+	Antenna 6	92
peb-Gal4,UAS-Dcr-2	Antenna 7	17	18	60		peb-Gal4,UAS-Dcr-2/+;UAS-mamo-RNAi/+	Antenna 7	93
peb-Gal4,UAS-Dcr-2	Antenna 8	18	18	54		peb-Gal4,UAS-Dcr-2/+;UAS-mamo-RNAi/+	Antenna 8	83
peb-Gal4,UAS-Dcr-2	Antenna 9	22	16	66		peb-Gal4,UAS-Dcr-2/+;UAS-mamo-RNAi/+	Antenna 9	94
peb-Gal4,UAS-Dcr-2	Antenna 10	22	19	61		peb-Gal4,UAS-Dcr-2/+;UAS-mamo-RNAi/+	Antenna 10	89
peb-Gal4,UAS-Dcr-2/+;UAS-mamo-RNAi/+	Antenna 1	15	19	92		peb-Gal4	Antenna 1	63
peb-Gal4,UAS-Dcr-2/+;UAS-mamo-RNAi/+	Antenna 2	14	23	100		peb-Gal4	Antenna 2	59
peb-Gal4,UAS-Dcr-2/+;UAS-mamo-RNAi/+	Antenna 3	14	22	94		peb-Gal4	Antenna 3	52
peb-Gal4,UAS-Dcr-2/+;UAS-mamo-RNAi/+	Antenna 4	14	24	92		peb-Gal4	Antenna 4	60
peb-Gal4,UAS-Dcr-2/+;UAS-mamo-RNAi/+	Antenna 5	15	23	97		peb-Gal4	Antenna 5	61
peb-Gal4,UAS-Dcr-2/+;UAS-mamo-RNAi/+	Antenna 6	15	26	92		peb-Gal4	Antenna 6	43
peb-Gal4,UAS-Dcr-2/+;UAS-mamo-RNAi/+	Antenna 7	17	26	93		peb-Gal4	Antenna 7	63
peb-Gal4,UAS-Dcr-2/+;UAS-mamo-RNAi/+	Antenna 8	16	24	83		peb-Gal4	Antenna 8	51
peb-Gal4,UAS-Dcr-2/+;UAS-mamo-RNAi/+	Antenna 9	15	21	94		peb-Gal4	Antenna 9	50
peb-Gal4,UAS-Dcr-2/+;UAS-mamo-RNAi/+	Antenna 10	16	24	89		peb-Gal4	Antenna 10	66
						peb-Gal4/+;UAS-p35/+;	Antenna 1	134
						peb-Gal4/+;UAS-p35/+;	Antenna 2	121
						peb-Gal4/+;UAS-p35/+;	Antenna 3	118
						peb-Gal4/+;UAS-p35/+;	Antenna 4	130
						peb-Gal4/+;UAS-p35/+;	Antenna 5	125
						peb-Gal4/+;UAS-p35/+;	Antenna 6	107
						peb-Gal4/+;UAS-p35/+;	Antenna 7	109
						peb-Gal4/+;UAS-p35/+;	Antenna 8	115
						peb-Gal4/+;UAS-p35/+;	Antenna 9	129
						peb-Gal4/+;UAS-p35/+;	Antenna 10	98

## Sheet: Figure 7
Figure 7g
Genotype	Sample	Number of Or67d neurons
;;UAS-slp2-ORF-3HA/+	Antenna 1	61
;;UAS-slp2-ORF-3HA/+	Antenna 2	63
;;UAS-slp2-ORF-3HA/+	Antenna 3	57
;;UAS-slp2-ORF-3HA/+	Antenna 4	71
;;UAS-slp2-ORF-3HA/+	Antenna 5	56
;;UAS-slp2-ORF-3HA/+	Antenna 6	60
;;UAS-slp2-ORF-3HA/+	Antenna 7	57
;;UAS-slp2-ORF-3HA/+	Antenna 8	58
;;UAS-slp2-ORF-3HA/+	Antenna 9	69
;;UAS-slp2-ORF-3HA/+	Antenna 10	63
;;UAS-slp2-ORF-3HA/+	Antenna 11	68
;;UAS-slp2-ORF-3HA/+	Antenna 12	62
;;at1-Gal4/+	Antenna 1	67
;;at1-Gal4/+	Antenna 2	64
;;at1-Gal4/+	Antenna 3	57
;;at1-Gal4/+	Antenna 4	64
;;at1-Gal4/+	Antenna 5	71
;;at1-Gal4/+	Antenna 6	62
;;at1-Gal4/+	Antenna 7	65
;;at1-Gal4/+	Antenna 8	52
;;at1-Gal4/+	Antenna 9	62
;;at1-Gal4/+	Antenna 10	60
;;at1-Gal4/+	Antenna 11	64
;;at1-Gal4/+	Antenna 12	60
;;at1-Gal4/UAS-slp2-ORF-3HA	Antenna 1	39
;;at1-Gal4/UAS-slp2-ORF-3HA	Antenna 2	35
;;at1-Gal4/UAS-slp2-ORF-3HA	Antenna 3	36
;;at1-Gal4/UAS-slp2-ORF-3HA	Antenna 4	41
;;at1-Gal4/UAS-slp2-ORF-3HA	Antenna 5	43
;;at1-Gal4/UAS-slp2-ORF-3HA	Antenna 6	38
;;at1-Gal4/UAS-slp2-ORF-3HA	Antenna 7	34
;;at1-Gal4/UAS-slp2-ORF-3HA	Antenna 8	29
;;at1-Gal4/UAS-slp2-ORF-3HA	Antenna 9	37
;;at1-Gal4/UAS-slp2-ORF-3HA	Antenna 10	31
;;at1-Gal4/UAS-slp2-ORF-3HA	Antenna 11	30

## Sheet: Figure 8
Figure 8c						Figure 8e					Figure 8h						Figure 8k
* = Different antennae were used for each staining/probe
Genotype	Sample*	Number of Or43a neurons	Number of Or19a neurons	Number of Or69a neurons		Genotype	Sample	Number of Or67a neurons	Number of Or85f neurons		Genotype	Sample	Number of Or65a neurons	Number of Or47b neurons	Number of Or88a neurons		Strain	Sample	Number of Or65a neurons	Number of Or47b neurons
peb-Gal4,UAS-Dcr-2	Antenna 1	17	18	13		peb-Gal4,UAS-Dcr-2	Antenna 1	22	16		peb-Gal4,UAS-Dcr-2	Antenna 1	17	44	37		w1118	Antenna 1	15	48
peb-Gal4,UAS-Dcr-2	Antenna 2	17	21	13		peb-Gal4,UAS-Dcr-2	Antenna 2	26	20		peb-Gal4,UAS-Dcr-2	Antenna 2	28	49	43		w1118	Antenna 2	15	47
peb-Gal4,UAS-Dcr-2	Antenna 3	19	19	15		peb-Gal4,UAS-Dcr-2	Antenna 3	25	18		peb-Gal4,UAS-Dcr-2	Antenna 3	19	50	40		w1118	Antenna 3	11	48
peb-Gal4,UAS-Dcr-2	Antenna 4	21	18	12		peb-Gal4,UAS-Dcr-2	Antenna 4	24	22		peb-Gal4,UAS-Dcr-2	Antenna 4	15	46	40		w1118	Antenna 4	14	51
peb-Gal4,UAS-Dcr-2	Antenna 5	21	19	17		peb-Gal4,UAS-Dcr-2	Antenna 5	23	17		peb-Gal4,UAS-Dcr-2	Antenna 5	14	47	40		w1118	Antenna 5	8	50
peb-Gal4,UAS-Dcr-2	Antenna 6	17	17	10		peb-Gal4,UAS-Dcr-2	Antenna 6	17	16		peb-Gal4,UAS-Dcr-2	Antenna 6	13	50	45		w1118	Antenna 6	12	49
peb-Gal4,UAS-Dcr-2	Antenna 7	19	20	15		peb-Gal4,UAS-Dcr-2	Antenna 7	27	20		peb-Gal4,UAS-Dcr-2	Antenna 7	18	47	43		w1118	Antenna 7	14	45
peb-Gal4,UAS-Dcr-2	Antenna 8	17	23	15		peb-Gal4,UAS-Dcr-2	Antenna 8	21	19		peb-Gal4,UAS-Dcr-2	Antenna 8	15	41	38		w1118	Antenna 8	11	48
peb-Gal4,UAS-Dcr-2	Antenna 9	20	14	15		peb-Gal4,UAS-Dcr-2	Antenna 9	28	21		peb-Gal4,UAS-Dcr-2	Antenna 9	24	45	40		w1118	Antenna 9	15	51
peb-Gal4,UAS-Dcr-2	Antenna 10	18	15	13		peb-Gal4,UAS-Dcr-2	Antenna 10	24	19		peb-Gal4,UAS-Dcr-2	Antenna 10	25	48	39		w1118	Antenna 10	16	52
peb-Gal4,UAS-Dcr-2/+;;UAS-slp2-RNAi/+	Antenna 1	17	19	14		peb-Gal4,UAS-Dcr-2/+;;UAS-slp2-RNAi/+	Antenna 1	28	25		peb-Gal4,UAS-Dcr-2/+;;UAS-slp2-RNAi/+	Antenna 1	44	39	30		Oregon R	Antenna 1	36	46
peb-Gal4,UAS-Dcr-2/+;;UAS-slp2-RNAi/+	Antenna 2	18	15	15		peb-Gal4,UAS-Dcr-2/+;;UAS-slp2-RNAi/+	Antenna 2	26	27		peb-Gal4,UAS-Dcr-2/+;;UAS-slp2-RNAi/+	Antenna 2	46	37	39		Oregon R	Antenna 2	48	49
peb-Gal4,UAS-Dcr-2/+;;UAS-slp2-RNAi/+	Antenna 3	17	16	16		peb-Gal4,UAS-Dcr-2/+;;UAS-slp2-RNAi/+	Antenna 3	30	27		peb-Gal4,UAS-Dcr-2/+;;UAS-slp2-RNAi/+	Antenna 3	45	34	35		Oregon R	Antenna 3	36	46
peb-Gal4,UAS-Dcr-2/+;;UAS-slp2-RNAi/+	Antenna 4	17	15	14		peb-Gal4,UAS-Dcr-2/+;;UAS-slp2-RNAi/+	Antenna 4	24	23		peb-Gal4,UAS-Dcr-2/+;;UAS-slp2-RNAi/+	Antenna 4	42	40	37		Oregon R	Antenna 4	46	48
peb-Gal4,UAS-Dcr-2/+;;UAS-slp2-RNAi/+	Antenna 5	17	13	14		peb-Gal4,UAS-Dcr-2/+;;UAS-slp2-RNAi/+	Antenna 5	26	26		peb-Gal4,UAS-Dcr-2/+;;UAS-slp2-RNAi/+	Antenna 5	42	43	38		Oregon R	Antenna 5	43	49
peb-Gal4,UAS-Dcr-2/+;;UAS-slp2-RNAi/+	Antenna 6	19	14	14		peb-Gal4,UAS-Dcr-2/+;;UAS-slp2-RNAi/+	Antenna 6	24	24		peb-Gal4,UAS-Dcr-2/+;;UAS-slp2-RNAi/+	Antenna 6	41	41	29		Oregon R	Antenna 6	39	46
peb-Gal4,UAS-Dcr-2/+;;UAS-slp2-RNAi/+	Antenna 7	18	17	15		peb-Gal4,UAS-Dcr-2/+;;UAS-slp2-RNAi/+	Antenna 7	19	17		peb-Gal4,UAS-Dcr-2/+;;UAS-slp2-RNAi/+	Antenna 7	40	45	38		Oregon R	Antenna 7	37	47
peb-Gal4,UAS-Dcr-2/+;;UAS-slp2-RNAi/+	Antenna 8	18	15	12		peb-Gal4,UAS-Dcr-2/+;;UAS-slp2-RNAi/+	Antenna 8	20	19		peb-Gal4,UAS-Dcr-2/+;;UAS-slp2-RNAi/+	Antenna 8	38	46	32		Oregon R	Antenna 8	37	43
peb-Gal4,UAS-Dcr-2/+;;UAS-slp2-RNAi/+	Antenna 9	17	18	12		peb-Gal4,UAS-Dcr-2/+;;UAS-slp2-RNAi/+	Antenna 9	23	21		peb-Gal4,UAS-Dcr-2/+;;UAS-slp2-RNAi/+	Antenna 9	46	45	43		Oregon R	Antenna 9	38	45
peb-Gal4,UAS-Dcr-2/+;;UAS-slp2-RNAi/+	Antenna 10	16	16	13		peb-Gal4,UAS-Dcr-2/+;;UAS-slp2-RNAi/+	Antenna 10	22	22		peb-Gal4,UAS-Dcr-2/+;;UAS-slp2-RNAi/+	Antenna 10	45	40	37		Oregon R	Antenna 10	37	49
																	Canton S	Antenna 1	54	56
																	Canton S	Antenna 2	55	53
																	Canton S	Antenna 3	50	51
																	Canton S	Antenna 4	46	49
																	Canton S	Antenna 5	54	56
																	Canton S	Antenna 6	51	54
																	Canton S	Antenna 7	52	53
																	Canton S	Antenna 8	49	49
																	Canton S	Antenna 9	56	53
																	Canton S	Antenna 10	48	47

## Sheet: Figure S9
Figure S9b							Figure S9d
Genotype	Experimental Condition	Sample	Number of Or67a neurons	Number of Or85f neurons			Genotype	Experimental Condition	Sample	Number of Or23a neurons	Number of Or83c neurons
peb-Gal4, UAS-Dcr-2/+; UAS-lz-RNAi/+; tub-Gal80ts/+	18C constant	Antenna 1	27	27			peb-Gal4, UAS-Dcr-2/+; UAS-lbe-RNAi/+; UAS-lbl-RNAi/tub-Gal80ts	18C constant	Antenna 1	19	18
peb-Gal4, UAS-Dcr-2/+; UAS-lz-RNAi/+; tub-Gal80ts/+	18C constant	Antenna 2	24	22			peb-Gal4, UAS-Dcr-2/+; UAS-lbe-RNAi/+; UAS-lbl-RNAi/tub-Gal80ts	18C constant	Antenna 2	16	16
peb-Gal4, UAS-Dcr-2/+; UAS-lz-RNAi/+; tub-Gal80ts/+	18C constant	Antenna 3	28	27			peb-Gal4, UAS-Dcr-2/+; UAS-lbe-RNAi/+; UAS-lbl-RNAi/tub-Gal80ts	18C constant	Antenna 3	17	17
peb-Gal4, UAS-Dcr-2/+; UAS-lz-RNAi/+; tub-Gal80ts/+	18C constant	Antenna 4	25	22			peb-Gal4, UAS-Dcr-2/+; UAS-lbe-RNAi/+; UAS-lbl-RNAi/tub-Gal80ts	18C constant	Antenna 4	16	15
peb-Gal4, UAS-Dcr-2/+; UAS-lz-RNAi/+; tub-Gal80ts/+	18C constant	Antenna 5	30	30			peb-Gal4, UAS-Dcr-2/+; UAS-lbe-RNAi/+; UAS-lbl-RNAi/tub-Gal80ts	18C constant	Antenna 5	16	16
peb-Gal4, UAS-Dcr-2/+; UAS-lz-RNAi/+; tub-Gal80ts/+	18C constant	Antenna 6	30	30			peb-Gal4, UAS-Dcr-2/+; UAS-lbe-RNAi/+; UAS-lbl-RNAi/tub-Gal80ts	18C constant	Antenna 6	13	15
peb-Gal4, UAS-Dcr-2/+; UAS-lz-RNAi/+; tub-Gal80ts/+	18C constant	Antenna 7	23	25			peb-Gal4, UAS-Dcr-2/+; UAS-lbe-RNAi/+; UAS-lbl-RNAi/tub-Gal80ts	18C constant	Antenna 7	14	15
peb-Gal4, UAS-Dcr-2/+; UAS-lz-RNAi/+; tub-Gal80ts/+	18C constant	Antenna 8	25	27			peb-Gal4, UAS-Dcr-2/+; UAS-lbe-RNAi/+; UAS-lbl-RNAi/tub-Gal80ts	18C constant	Antenna 8	14	17
peb-Gal4, UAS-Dcr-2/+; UAS-lz-RNAi/+; tub-Gal80ts/+	18C constant	Antenna 9	23	24			peb-Gal4, UAS-Dcr-2/+; UAS-lbe-RNAi/+; UAS-lbl-RNAi/tub-Gal80ts	18C constant	Antenna 9	15	15
peb-Gal4, UAS-Dcr-2/+; UAS-lz-RNAi/+; tub-Gal80ts/+	18C constant	Antenna 10	21	22			peb-Gal4, UAS-Dcr-2/+; UAS-lbe-RNAi/+; UAS-lbl-RNAi/tub-Gal80ts	18C constant	Antenna 10	14	15
peb-Gal4, UAS-Dcr-2/+; UAS-lz-RNAi/+; tub-Gal80ts/+	18C constant	Antenna 11	23	23			peb-Gal4, UAS-Dcr-2/+; UAS-lbe-RNAi/+; UAS-lbl-RNAi/tub-Gal80ts	18C from egg laying to adult, then 29C for 5 days	Antenna 1	17	13
peb-Gal4, UAS-Dcr-2/+; UAS-lz-RNAi/+; tub-Gal80ts/+	29C constant	Antenna 1	0	0			peb-Gal4, UAS-Dcr-2/+; UAS-lbe-RNAi/+; UAS-lbl-RNAi/tub-Gal80ts	18C from egg laying to adult, then 29C for 5 days	Antenna 2	14	16
peb-Gal4, UAS-Dcr-2/+; UAS-lz-RNAi/+; tub-Gal80ts/+	29C constant	Antenna 2	0	0			peb-Gal4, UAS-Dcr-2/+; UAS-lbe-RNAi/+; UAS-lbl-RNAi/tub-Gal80ts	18C from egg laying to adult, then 29C for 5 days	Antenna 3	15	14
peb-Gal4, UAS-Dcr-2/+; UAS-lz-RNAi/+; tub-Gal80ts/+	29C constant	Antenna 3	5	2			peb-Gal4, UAS-Dcr-2/+; UAS-lbe-RNAi/+; UAS-lbl-RNAi/tub-Gal80ts	18C from egg laying to adult, then 29C for 5 days	Antenna 4	15	17
peb-Gal4, UAS-Dcr-2/+; UAS-lz-RNAi/+; tub-Gal80ts/+	29C constant	Antenna 4	0	0			peb-Gal4, UAS-Dcr-2/+; UAS-lbe-RNAi/+; UAS-lbl-RNAi/tub-Gal80ts	18C from egg laying to adult, then 29C for 5 days	Antenna 5	17	16
peb-Gal4, UAS-Dcr-2/+; UAS-lz-RNAi/+; tub-Gal80ts/+	29C constant	Antenna 5	1	0			peb-Gal4, UAS-Dcr-2/+; UAS-lbe-RNAi/+; UAS-lbl-RNAi/tub-Gal80ts	18C from egg laying to adult, then 29C for 5 days	Antenna 6	18	17
peb-Gal4, UAS-Dcr-2/+; UAS-lz-RNAi/+; tub-Gal80ts/+	29C constant	Antenna 6	0	0			peb-Gal4, UAS-Dcr-2/+; UAS-lbe-RNAi/+; UAS-lbl-RNAi/tub-Gal80ts	18C from egg laying to adult, then 29C for 5 days	Antenna 7	12	15
peb-Gal4, UAS-Dcr-2/+; UAS-lz-RNAi/+; tub-Gal80ts/+	29C constant	Antenna 7	0	0			peb-Gal4, UAS-Dcr-2/+; UAS-lbe-RNAi/+; UAS-lbl-RNAi/tub-Gal80ts	18C from egg laying to adult, then 29C for 5 days	Antenna 8	15	19
peb-Gal4, UAS-Dcr-2/+; UAS-lz-RNAi/+; tub-Gal80ts/+	29C constant	Antenna 8	0	0			peb-Gal4, UAS-Dcr-2/+; UAS-lbe-RNAi/+; UAS-lbl-RNAi/tub-Gal80ts	18C from egg laying to adult, then 29C for 5 days	Antenna 9	15	19
peb-Gal4, UAS-Dcr-2/+; UAS-lz-RNAi/+; tub-Gal80ts/+	29C constant	Antenna 9	0	0			peb-Gal4, UAS-Dcr-2/+; UAS-lbe-RNAi/+; UAS-lbl-RNAi/tub-Gal80ts	18C from egg laying to adult, then 29C for 5 days	Antenna 10	16	16
peb-Gal4, UAS-Dcr-2/+; UAS-lz-RNAi/+; tub-Gal80ts/+	29C constant	Antenna 10	0	0
peb-Gal4, UAS-Dcr-2/+; UAS-lz-RNAi/+; tub-Gal80ts/+	18C from egg laying to adult, then 29C for 5 days	Antenna 1	10	0
peb-Gal4, UAS-Dcr-2/+; UAS-lz-RNAi/+; tub-Gal80ts/+	18C from egg laying to adult, then 29C for 5 days	Antenna 2	14	0
peb-Gal4, UAS-Dcr-2/+; UAS-lz-RNAi/+; tub-Gal80ts/+	18C from egg laying to adult, then 29C for 5 days	Antenna 3	18	0
peb-Gal4, UAS-Dcr-2/+; UAS-lz-RNAi/+; tub-Gal80ts/+	18C from egg laying to adult, then 29C for 5 days	Antenna 4	8	0
peb-Gal4, UAS-Dcr-2/+; UAS-lz-RNAi/+; tub-Gal80ts/+	18C from egg laying to adult, then 29C for 5 days	Antenna 5	6	0
peb-Gal4, UAS-Dcr-2/+; UAS-lz-RNAi/+; tub-Gal80ts/+	18C from egg laying to adult, then 29C for 5 days	Antenna 6	6	1
peb-Gal4, UAS-Dcr-2/+; UAS-lz-RNAi/+; tub-Gal80ts/+	18C from egg laying to adult, then 29C for 5 days	Antenna 7	11	0
peb-Gal4, UAS-Dcr-2/+; UAS-lz-RNAi/+; tub-Gal80ts/+	18C from egg laying to adult, then 29C for 5 days	Antenna 8	7	0
peb-Gal4, UAS-Dcr-2/+; UAS-lz-RNAi/+; tub-Gal80ts/+	18C from egg laying to adult, then 29C for 5 days	Antenna 9	6	0
peb-Gal4, UAS-Dcr-2/+; UAS-lz-RNAi/+; tub-Gal80ts/+	18C from egg laying to adult, then 29C for 5 days	Antenna 10	13	0
peb-Gal4, UAS-Dcr-2/+; UAS-lz-RNAi/+; tub-Gal80ts/+	18C from egg laying to adult, then 29C for 5 days	Antenna 11	15	2
peb-Gal4, UAS-Dcr-2/+; UAS-lz-RNAi/+; tub-Gal80ts/+	18C from egg laying to adult, then 29C for 5 days	Antenna 12	13	1
peb-Gal4, UAS-Dcr-2/+; UAS-lz-RNAi/+; tub-Gal80ts/+	29C from egg layin to 48h APF, then 18C until 5 days old	Antenna 1	9	0
peb-Gal4, UAS-Dcr-2/+; UAS-lz-RNAi/+; tub-Gal80ts/+	29C from egg layin to 48h APF, then 18C until 5 days old	Antenna 2	10	0
peb-Gal4, UAS-Dcr-2/+; UAS-lz-RNAi/+; tub-Gal80ts/+	29C from egg layin to 48h APF, then 18C until 5 days old	Antenna 3	10	0
peb-Gal4, UAS-Dcr-2/+; UAS-lz-RNAi/+; tub-Gal80ts/+	29C from egg layin to 48h APF, then 18C until 5 days old	Antenna 4	15	0
peb-Gal4, UAS-Dcr-2/+; UAS-lz-RNAi/+; tub-Gal80ts/+	29C from egg layin to 48h APF, then 18C until 5 days old	Antenna 5	9	0
peb-Gal4, UAS-Dcr-2/+; UAS-lz-RNAi/+; tub-Gal80ts/+	29C from egg layin to 48h APF, then 18C until 5 days old	Antenna 6	7	0
peb-Gal4, UAS-Dcr-2/+; UAS-lz-RNAi/+; tub-Gal80ts/+	29C from egg layin to 48h APF, then 18C until 5 days old	Antenna 7	8	0
peb-Gal4, UAS-Dcr-2/+; UAS-lz-RNAi/+; tub-Gal80ts/+	29C from egg layin to 48h APF, then 18C until 5 days old	Antenna 8	5	0
peb-Gal4, UAS-Dcr-2/+; UAS-lz-RNAi/+; tub-Gal80ts/+	29C from egg layin to 48h APF, then 18C until 5 days old	Antenna 9	13	0
peb-Gal4, UAS-Dcr-2/+; UAS-lz-RNAi/+; tub-Gal80ts/+	29C from egg layin to 48h APF, then 18C until 5 days old	Antenna 10	7	0
peb-Gal4, UAS-Dcr-2/+; UAS-lz-RNAi/+; tub-Gal80ts/+	29C from egg layin to 48h APF, then 18C until 5 days old	Antenna 11	13	0

## Sheet: Figure S13
Figure S13c
	From 36 h APF
OSN name	number of cells in control snRNA-seq data	OSN ratio in control snRNA-seq data	number of cells in PCD-blocked snRNA-seq data	OSN ratio in PCD-blocked snRNA-seq data	ratio Fold-Change (PCD-blocked/control)
Or92a	471	3.56	410	3.74	1.05
Or42b	488	3.68	379	3.46	0.94
Gr21a/Gr63a	421	3.18	388	3.54	1.11
Or10a/Gr10a	381	2.88	370	3.38	1.17
Or59b	224	1.69	161	1.47	0.87
Or85a/Or33b	195	1.47	126	1.15	0.78
Or22a/b	302	2.28	252	2.3	1.01
Or85b/c	373	2.82	305	2.78	0.99
Or56a/Or33a	262	1.98	234	2.14	1.08
Or7a	255	1.93	212	1.94	1.01
Or47a/Or33b	207	1.56	269	2.46	1.57
Or82a	339	2.56	276	2.52	0.98
Or46a	155	1.17	108	0.99	0.84
Or13a	132	1	85	0.78	0.78
Or67c	143	1.08	118	1.08	1
Or98a	143	1.08	110	1	0.93
Or43b	317	2.39	247	2.26	0.94
Or9a	274	2.07	236	2.15	1.04
Or69a	121	0.91	101	0.92	1.01
Or67b	159	1.2	124	1.13	0.94
Or67a	248	1.87	175	1.6	0.85
Or85f/Or49a	140	1.06	174	1.59	1.5
Or49b	99	0.75	67	0.61	0.82
Or67d	809	6.11	688	6.28	1.03
Or88a	536	4.05	487	4.45	1.1
Or47b	606	4.58	485	4.43	0.97
Or65a/b/c	190	1.43	232	2.12	1.48
Or23a	150	1.13	137	1.25	1.1
Or83c	170	1.28	140	1.28	1
Or43a	239	1.8	167	1.52	0.84
Or19a/b	263	1.99	162	1.48	0.74
Or2a	219	1.65	162	1.48	0.89
Amt_ac1	200	1.51	182	1.66	1.1
Ir31a	199	1.5	144	1.31	0.88
Ir92a	193	1.46	120	1.1	0.75
Ir75a	170	1.28	144	1.31	1.02
Ir41a	130	0.98	98	0.89	0.91
Ir75d	140	1.06	121	1.1	1.05
Or35a/Ir76a	210	1.59	172	1.57	0.99
Ir75b	106	0.8	89	0.81	1.02
Ir75c	116	0.88	89	0.81	0.93
Ir84a	427	3.22	333	3.04	0.94
Ir76a	359	2.71	324	2.96	1.09
Ir75d_ac1/ac4	627	4.73	450	4.11	0.87
Ir40a_sacI	95	0.72	68	0.62	0.87
Ir68a_sacI	103	0.78	66	0.6	0.77
Ir21a_sacI	80	0.6	56	0.51	0.85
Ir40a_sacII_VP1d	127	0.96	100	0.91	0.95
Ir68a_sacII	150	1.13	122	1.11	0.98
Ir40a_sacII_VP4	110	0.83	94	0.86	1.03
Ir64a_branch1	184	1.39	144	1.31	0.95
Ir64a_branch2	116	0.88	110	1	1.15
Amt_sacIII_branch1	160	1.21	154	1.41	1.16
Amt_sacIII_branch2	127	0.96	132	1.21	1.26
Gr28b	39	0.29	29	0.26	0.9
Ir21a_arista	45	0.34	24	0.22	0.64
Total	13244		10952

[truncated: 2 more sheets: Figure S16, Figure S17]
